# Supplementary material for: Oxidative Stress, Cytotoxic and Inflammatory Effects of Urban Ultrafine Road-Deposited Dust from the UK and Mexico in Human Epithelial Lung (Calu-3) Cells
Source: Antioxidants (Basel). 2022 Sep 14;11(9):1814. doi: 10.3390/antiox11091814 (PMC9495992; doi:10.3390/antiox11091814)
Supplement: Supplementary file 1 [file antioxidants-11-01814-s001.zip]

Archive with 1 entries (1 files):
- antioxidants-1853651-supplementary.pdf
